# Supplementary material for: TET2 as a tumor suppressor and therapeutic target in T-cell acute lymphoblastic leukemia
Source: Proc Natl Acad Sci U S A. 2021 Aug 19;118(34):e2110758118. doi: 10.1073/pnas.2110758118 (PMC8403940; doi:10.1073/pnas.2110758118)
Supplement: Supplementary File [file pnas.2110758118.sd01.xlsx]

## Sheet: 1_T-ALL_mutations_studies
Study	Number of patients	Pediatric patients*	Adult patients*	Type of data	doi
Aries 2018	113	111	2	TES	10.1084/jem.20180570
Chen 2018	130	69	61	WES	10.1073/pnas.1717125115
Hu 2017	31	31	0	WGS	10.1182/blood-2017-03-771162
Keersmaecker 2013	66	36	30	WES	10.1038/ng.2508
Kimura 2019	25	25	0	WES	10.1111/cas.13859
Li 2016	162	160	2	WGS	10.1371/journal.pmed.1002200
LiU 2017	265	250	15	WES	10.1038/ng.3909
Oshima 2016	32	31	1	WES	10.1073/pnas.1608420113
Spinella 2016	30	29	1	WES, WGS	10.18632/oncotarget.11796
* T-ALL considered pediatric if the patient was younger than 18 years of age at diagnosis, otherwise the patient is considered to be an adult.
TES, Targeted exome sequencing
WES, Whole exome sequencing
WGS, Whole genome sequencing
