# Supplementary material for: TET2 as a tumor suppressor and therapeutic target in T-cell acute lymphoblastic leukemia
Source: Proc Natl Acad Sci U S A. 2021 Aug 19;118(34):e2110758118. doi: 10.1073/pnas.2110758118 (PMC8403940; doi:10.1073/pnas.2110758118)
Supplement: Supplementary File [file pnas.2110758118.sd02.xlsx]

## Sheet: 2_Fetal_expression_studie
Study Title	GEO Accession number	Samples	Tissue type
An endogenous retrovirus-derived long non-coding RNA promotes fetal cardiomyocyte migration in primates	GSE111930	GSM3045205	Fetal Kidney
		GSM3045204	Fetal Brain
		GSM3045207	Fetal Heart
		GSM3045208	Fetal Liver
		GSM3045209	Fetal Pancreas
		GSM3045210	Fetal Muscle
		GSM3045211	Fetal Stomach
