# Supplementary material for: TET2 as a tumor suppressor and therapeutic target in T-cell acute lymphoblastic leukemia
Source: Proc Natl Acad Sci U S A. 2021 Aug 19;118(34):e2110758118. doi: 10.1073/pnas.2110758118 (PMC8403940; doi:10.1073/pnas.2110758118)
Supplement: Supplementary File [file pnas.2110758118.sd03.xlsx]

## Sheet: 3_Total_RNA-seq
	sample	reads_mapped	reads_processed	fraction_mapped	cell_line	treatment
1	DND41-AZA-1	4.74213e+07	70591178	0.6718	DND-41	5-aza
2	DND41-AZA-2	4.61428e+07	72811435	0.6337	DND-41	5-aza
3	DND41-AZA_VC-1	5.08504e+07	70596321	0.7203	DND-41	5-aza + vitamin C
4	DND41-AZA_VC-2	4.96288e+07	72800591	0.6817	DND-41	5-aza + vitamin C
5	DND41-control-1	4.60897e+07	71786260	0.642	DND-41	control
6	DND41-control-2	4.57632e+07	72652185	0.6299	DND-41	control
7	DND41-VC-1	4.71874e+07	70475429	0.6696	DND-41	vitamin C
8	DND41-VC-2	4.55071e+07	71594464	0.6356	DND-41	vitamin C
9	JURKAT-AZA-1	5.24117e+07	71961630	0.7283	JURKAT	5-aza
10	JURKAT-AZA-2	5.14672e+07	71789778	0.7169	JURKAT	5-aza
11	JURKAT-AZA_VC-1	4.84974e+07	71880313	0.6747	JURKAT	5-aza + vitamin C
12	JURKAT-AZA_VC-2	4.71283e+07	71567249	0.6585	JURKAT	5-aza + vitamin C
13	JURKAT-control-1	4.85968e+07	70347503	0.6908	JURKAT	control
14	JURKAT-control-2	6.02749e+07	71834934	0.8391	JURKAT	control
15	JURKAT-VC-1	4.30157e+07	66195251	0.6498	JURKAT	vitamin C
16	JURKAT-VC-2	5.87291e+07	71720088	0.8189	JURKAT	vitamin C
17	LOUCY-AZA-1	4.11597e+07	70496966	0.5839	LOUCY	5-aza
18	LOUCY-AZA-2	4.04246e+07	71494140	0.5654	LOUCY	5-aza
19	LOUCY-AZA_VC-1	4.17462e+07	70535984	0.5918	LOUCY	5-aza + vitamin C
20	LOUCY-AZA_VC-2	3.98178e+07	72759443	0.5473	LOUCY	5-aza + vitamin C
21	LOUCY-control-1	4.61437e+07	71891152	0.6419	LOUCY	control
22	LOUCY-control-2	4.07679e+07	72701134	0.5608	LOUCY	control
23	LOUCY-VC-1	4.54597e+07	71771115	0.6334	LOUCY	vitamin C
24	LOUCY-VC-2	4.20726e+07	71591809	0.5877	LOUCY	vitamin C
25	SUPT1-AZA-1	4.9146e+07	71363113	0.6887	SUP-T1	5-aza
26	SUPT1-AZA-2	5.38145e+07	71735760	0.7502	SUP-T1	5-aza
27	SUPT1-AZA_VC-1	4.91038e+07	71580403	0.686	SUP-T1	5-aza + vitamin C
28	SUPT1-AZA_VC-2	5.43714e+07	70300837	0.7734	SUP-T1	5-aza + vitamin C
29	SUPT1-control-1	4.63278e+07	71819754	0.6451	SUP-T1	control
30	SUPT1-control-2	5.14849e+07	71635442	0.7187	SUP-T1	control
31	SUPT1-VC-1	4.62703e+07	67104209	0.6895	SUP-T1	vitamin C
32	SUPT1-VC-2	5.12351e+07	71728103	0.7143	SUP-T1	vitamin C
