# Supplementary material for: TET2 as a tumor suppressor and therapeutic target in T-cell acute lymphoblastic leukemia
Source: Proc Natl Acad Sci U S A. 2021 Aug 19;118(34):e2110758118. doi: 10.1073/pnas.2110758118 (PMC8403940; doi:10.1073/pnas.2110758118)
Supplement: Supplementary File [file pnas.2110758118.sd04.xlsx]

## Sheet: 4_Enrichment_methylation
Modification	Cell_line	Condition	Gene_subset	Test(Methylated/Not_Methylated)	Background(Methylated/Not_Methylated)	Test_Set_Size	Background_Set_Size	Pvalue	Odds_Ratio	FDR	Significant
meC	SUPT1	VC	Upregulated	87/13	3292/8975	119	14163	5.46106e-36	18.2446	1.87236e-35	TRUE
meC	SUPT1	AZA	Upregulated	735/445	3292/8975	1454	14163	1.21031e-128	4.50213	1.45237e-127	TRUE
meC	SUPT1	AZA_VC	Upregulated	849/532	3292/8975	1703	14163	2.20637e-141	4.35001	5.29528e-140	TRUE
meC	JURKAT	VC	Upregulated	3/2	1851/9705	5	12980	0.0319259	7.8611	0.0425679	TRUE
meC	JURKAT	AZA	Upregulated	372/748	1851/9705	1330	12980	1.04704e-40	2.60725	4.18817e-40	TRUE
meC	JURKAT	AZA_VC	Upregulated	498/818	1851/9705	1591	12980	3.75006e-71	3.19164	1.80003e-70	TRUE
meC	LOUCY	VC	Upregulated	8/2	3621/8830	11	14083	0.00127532	9.75214	0.00218627	TRUE
meC	LOUCY	AZA	Upregulated	388/158	3621/8830	645	14083	7.32373e-87	5.98742	5.85899e-86	TRUE
meC	LOUCY	AZA_VC	Upregulated	348/130	3621/8830	571	14083	4.38962e-83	6.52605	2.63377e-82	TRUE
meC	DND41	VC	Upregulated	8/4	3357/8938	18	14095	0.00509661	5.32416	0.00815457	TRUE
meC	DND41	AZA	Upregulated	297/298	3357/8938	749	14095	6.55173e-30	2.65333	1.96552e-29	TRUE
meC	DND41	AZA_VC	Upregulated	401/536	3357/8938	1146	14095	1.39026e-22	1.99185	3.33663e-22	TRUE
meC	SUPT1	VC	Downregulated	2/1	3292/8975	4	14163	0.177493	5.45173	0.193629	FALSE
meC	SUPT1	AZA	Downregulated	57/204	3292/8975	311	14163	0.0770578	0.761792	0.088066	FALSE
meC	SUPT1	AZA_VC	Downregulated	50/186	3292/8975	282	14163	0.0535268	0.732913	0.0642322	FALSE
meC	JURKAT	VC	Downregulated	0/2	1851/9705	3	12980	1	0	1	FALSE
meC	JURKAT	AZA	Downregulated	26/496	1851/9705	562	12980	2.05352e-14	0.274858	4.48041e-14	TRUE
meC	JURKAT	AZA_VC	Downregulated	37/821	1851/9705	937	12980	1.07091e-25	0.236307	2.85577e-25	TRUE
meC	LOUCY	VC	Downregulated	2/1	3621/8830	4	14083	0.204627	4.87642	0.213524	FALSE
meC	LOUCY	AZA	Downregulated	11/54	3621/8830	74	14083	0.0386872	0.496766	0.048868	TRUE
meC	LOUCY	AZA_VC	Downregulated	7/72	3621/8830	90	14083	2.69874e-05	0.237086	4.98229e-05	TRUE
meC	DND41	VC	Downregulated	3/0	3357/8938	3	14095	0.0203813	Inf	0.0287736	TRUE
meC	DND41	AZA	Downregulated	34/228	3357/8938	294	14095	4.43792e-08	0.397079	8.87584e-08	TRUE
meC	DND41	AZA_VC	Downregulated	112/399	3357/8938	574	14095	0.00704774	0.747405	0.0105716	TRUE
*methylated: methylation > 0.7
