# Supplementary material for: TET2 as a tumor suppressor and therapeutic target in T-cell acute lymphoblastic leukemia
Source: Proc Natl Acad Sci U S A. 2021 Aug 19;118(34):e2110758118. doi: 10.1073/pnas.2110758118 (PMC8403940; doi:10.1073/pnas.2110758118)
Supplement: Supplementary File [file pnas.2110758118.sd05.xlsx]

## Sheet: 5_Enrichment_expression
TPM_Source	Cell_line	Condition	Gene_subset	Test(Lowly_Expressed/Normally_Expressed)	Background(Lowly_Expressed/Normally_Expressed)	Test_Set_Size	Background_Set_Size	Pvalue	Odds_Ratio	FDR	Significant
Control	SUPT1	AZA	Upregulated	3538/935	6499/13482	4473	19981	0	7.84818	0	TRUE
Control	SUPT1	AZA_VC	Upregulated	1869/508	6499/13482	2377	19981	0	7.63127	0	TRUE
Control	JURKAT	AZA	Upregulated	3535/1352	6309/13672	4887	19981	0	5.66568	0	TRUE
Control	JURKAT	AZA_VC	Upregulated	2013/711	6309/13672	2724	19981	0	6.13492	0	TRUE
Control	LOUCY	AZA	Upregulated	1401/328	5675/14306	1729	19981	0	10.7657	0	TRUE
Control	LOUCY	AZA_VC	Upregulated	659/160	5675/14306	819	19981	1.0643e-200	10.3813	1.21635e-200	TRUE
Control	DND41	AZA	Upregulated	1628/891	6429/13552	2519	19981	2.06171e-214	3.85141	2.74895e-214	TRUE
Control	DND41	AZA_VC	Upregulated	923/605	6429/13552	1528	19981	1.53816e-104	3.21584	1.53816e-104	TRUE
* lowly expressed: TPM < 1
