# Supplementary material for: TET2 as a tumor suppressor and therapeutic target in T-cell acute lymphoblastic leukemia
Source: Proc Natl Acad Sci U S A. 2021 Aug 19;118(34):e2110758118. doi: 10.1073/pnas.2110758118 (PMC8403940; doi:10.1073/pnas.2110758118)
Supplement: Supplementary File [file pnas.2110758118.sd06.xlsx]

## Sheet: 6_Genes_Up_5-aza_LOUCYandDND41
ABCC2
ACTL9
ADHFE1
ALOX12B
ANKFN1
ARMH4
BHLHE40
C1orf61
CCDC39
CCNO
CFAP70
CIB2
CILP2
COL6A4P1
CREB3L1
DDIAS
EFHD1
EGFL7
ERMAP
EXTL1
FAM83F
FBLN2
FOXD3-AS1
GPRIN1
HEY1
HID1
HMCN1
HSPG2
LINC00950
LINC01436
LTBP3
MEIS1
MGAM
NCR2
NPIPB6
OPLAH
OPRL1
OSBP2
OSR2
PANX2
PAX9
PCDHGA4
PCDHGB1
PRCP
PRKG2
PSAT1
RASL10B
RGMB
RNF112
SDC3
SELENON
SEMA6A-AS2
SH2D2A
SH2D7
SHROOM2
SLC3A2
SLC48A1
SMARCD3
STARD7-AS1
STXBP2
TET2
TOM1L1
WHRN
