# Supplementary material for: TET2 as a tumor suppressor and therapeutic target in T-cell acute lymphoblastic leukemia
Source: Proc Natl Acad Sci U S A. 2021 Aug 19;118(34):e2110758118. doi: 10.1073/pnas.2110758118 (PMC8403940; doi:10.1073/pnas.2110758118)
Supplement: Supplementary File [file pnas.2110758118.sd07.xlsx]

## Sheet: 7_Hypergeometric_test_TSG_CTA
Cell_line	Condition	Gene_Set	Pathway	Hits in Pathway	Number of Genes in Set	Pathway Size	Genes not in Pathway	pval	FDR
SUPT1	VC	Upregulated	Tumor Suppresor Genes	4	154	239	19742	0.0379124	0.0840601
SUPT1	AZA	Upregulated	Tumor Suppresor Genes	23	2365	239	19742	0.832391	0.881355
SUPT1	AZA_VC	Upregulated	Tumor Suppresor Genes	33	2790	239	19742	0.48163	0.587752
JURKAT	VC	Upregulated	Tumor Suppresor Genes	0	10	239	19742	0.113401	0.17372
JURKAT	AZA	Upregulated	Tumor Suppresor Genes	42	2908	239	19742	0.0800242	0.135286
JURKAT	AZA_VC	Upregulated	Tumor Suppresor Genes	50	3481	239	19742	0.066876	0.120377
LOUCY	VC	Upregulated	Tumor Suppresor Genes	0	15	239	19742	0.165202	0.237891
LOUCY	AZA	Upregulated	Tumor Suppresor Genes	10	992	239	19742	0.644843	0.773811
LOUCY	AZA_VC	Upregulated	Tumor Suppresor Genes	11	900	239	19742	0.39185	0.503807
DND41	VC	Upregulated	Tumor Suppresor Genes	0	21	239	19742	0.2234	0.309324
DND41	AZA	Upregulated	Tumor Suppresor Genes	24	1484	239	19742	0.0522021	0.097416
DND41	AZA_VC	Upregulated	Tumor Suppresor Genes	49	2644	239	19742	0.000608664	0.00243465
SUPT1	VC	Upregulated	Cancer Testis Antigen	3	154	108	19873	0.00979025	0.0271115
SUPT1	AZA	Upregulated	Cancer Testis Antigen	58	2365	108	19873	4.61099e-27	4.74274e-26
SUPT1	AZA_VC	Upregulated	Cancer Testis Antigen	61	2790	108	19873	5.30568e-26	4.24455e-25
JURKAT	VC	Upregulated	Cancer Testis Antigen	0	10	108	19873	0.052767	0.097416
JURKAT	AZA	Upregulated	Cancer Testis Antigen	63	2908	108	19873	7.40229e-27	6.66206e-26
JURKAT	AZA_VC	Upregulated	Cancer Testis Antigen	65	3481	108	19873	3.56983e-24	2.57028e-23
LOUCY	VC	Upregulated	Cancer Testis Antigen	1	15	108	19873	0.00290287	0.00908726
LOUCY	AZA	Upregulated	Cancer Testis Antigen	29	992	108	19873	5.24845e-15	2.90683e-14
LOUCY	AZA_VC	Upregulated	Cancer Testis Antigen	20	900	108	19873	1.25808e-08	5.66137e-08
DND41	VC	Upregulated	Cancer Testis Antigen	0	21	108	19873	0.107629	0.168462
DND41	AZA	Upregulated	Cancer Testis Antigen	35	1484	108	19873	4.48955e-15	2.69373e-14
DND41	AZA_VC	Upregulated	Cancer Testis Antigen	42	2644	108	19873	4.79748e-12	2.30279e-11
SUPT1	VC	Downregulated	Tumor Suppresor Genes	0	8	239	19742	0.0917947	0.150209
SUPT1	AZA	Downregulated	Tumor Suppresor Genes	28	877	239	19742	7.42749e-07	3.14576e-06
SUPT1	AZA_VC	Downregulated	Tumor Suppresor Genes	19	784	239	19742	0.00123788	0.00445637
JURKAT	VC	Downregulated	Tumor Suppresor Genes	0	4	239	19742	0.0469973	0.0914542
JURKAT	AZA	Downregulated	Tumor Suppresor Genes	24	1543	239	19742	0.0748052	0.131365
JURKAT	AZA_VC	Downregulated	Tumor Suppresor Genes	28	2230	239	19742	0.344711	0.459615
LOUCY	VC	Downregulated	Tumor Suppresor Genes	0	7	239	19742	0.0807959	0.135286
LOUCY	AZA	Downregulated	Tumor Suppresor Genes	9	245	239	19742	0.000766297	0.00290386
LOUCY	AZA_VC	Downregulated	Tumor Suppresor Genes	8	279	239	19742	0.00660853	0.0198256
DND41	VC	Downregulated	Tumor Suppresor Genes	0	4	239	19742	0.0469973	0.0914542
DND41	AZA	Downregulated	Tumor Suppresor Genes	16	645	239	19742	0.00203218	0.00665078
DND41	AZA_VC	Downregulated	Tumor Suppresor Genes	22	1116	239	19742	0.00789959	0.0227508
SUPT1	VC	Downregulated	Cancer Testis Antigen	0	8	108	19873	0.0424391	0.0898711
SUPT1	AZA	Downregulated	Cancer Testis Antigen	3	877	108	19873	0.703394	0.816845
SUPT1	AZA_VC	Downregulated	Cancer Testis Antigen	2	784	108	19873	0.801244	0.861039
JURKAT	VC	Downregulated	Cancer Testis Antigen	0	4	108	19873	0.0214475	0.0514739
JURKAT	AZA	Downregulated	Cancer Testis Antigen	5	1543	108	19873	0.849327	0.886254
JURKAT	AZA_VC	Downregulated	Cancer Testis Antigen	5	2230	108	19873	0.985187	0.992316
LOUCY	VC	Downregulated	Cancer Testis Antigen	0	7	108	19873	0.0372334	0.0840601
LOUCY	AZA	Downregulated	Cancer Testis Antigen	0	245	108	19873	0.737117	0.837533
LOUCY	AZA_VC	Downregulated	Cancer Testis Antigen	0	279	108	19873	0.781893	0.852974
DND41	VC	Downregulated	Cancer Testis Antigen	0	4	108	19873	0.0214475	0.0514739
DND41	AZA	Downregulated	Cancer Testis Antigen	5	645	108	19873	0.13674	0.200924
DND41	AZA_VC	Downregulated	Cancer Testis Antigen	6	1116	108	19873	0.398953	0.503941
