# Supplementary material for: TET2 as a tumor suppressor and therapeutic target in T-cell acute lymphoblastic leukemia
Source: Proc Natl Acad Sci U S A. 2021 Aug 19;118(34):e2110758118. doi: 10.1073/pnas.2110758118 (PMC8403940; doi:10.1073/pnas.2110758118)
Supplement: Supplementary File [file pnas.2110758118.sd08.xlsx]

## Sheet: 8_TaqMan_probes
Target gene	Ref Seq	Probe
DAZL	NM_001190811.1 NM_001351.3	Hs00154706_m1
GAGE	NM_001474.1	Hs04190947_gH
GAPDH	NM_001256799.2 NM_001289745.1 NM_001289746.1 NM_002046.5	Hs02758991_g1
GLUT1 (SLC2A1)	NM_006516.2	Hs00892681_m1
SLC23A1	NM_005847.4 NM_152685.3	Hs00195277_m1
SLC23A2	NM_005116.5 NM_203327.1	Hs00192765_m1
TET1	NM_030625.2	Hs04189342_m1
TET2a (long isoform)	NM_001127208.2	Hs00325999_m1
TET2b (short isoform)	NM_017628.4	Hs01933411_s1
TET3	NM_001287491.1	Hs00379125_m1
